# Supplementary material for: Are Japanese spousal terms as gender-biased as they seem? An examination using implicit association measures
Source: PLoS One. 2026 Jun 3;21(6):e0330816. doi: 10.1371/journal.pone.0330816 (PMC13232831; doi:10.1371/journal.pone.0330816)
Supplement: S1 Appendix — In this English sample, Japanese stimuli have been replaced with English words to illustrate the overall format of the FUMIE test. In the actual test sheet, however, all stimuli are presented as two-character Japanese kanji compounds, allowing words—including the embedded target terms (shujin, kanai, otto, and tsuma)—to be arranged at equal intervals within each row. Because Japanese kanji compounds require less space, 60 words can be printed in each row in the original Japanese version. Correspondences between the original Japanese stimuli and their English equivalents are provided in a separate sheet. Participants are instructed to judge, as quickly as possible within 20 seconds, whether each word has a positive or negative meaning, and to mark each word with a circle (○) or a cross (×). (XLSX) [file pone.0330816.s001.xlsx]

## Sheet: English sample
F-2 Test (English Sample) Kazuo Mori (Mori, 2025), TUAT					[Directions] The sheet contains words expressing positive meanings, such as SUCCESS and VICTOR, and words expressing negative meanings, such as FAILURE and DEFEAT. Please mark positive words with a circle (○) and negative words with a cross (×). When the start signal is given, work from the upper left as quickly and accurately as possible. If you notice an error, cross it out with a slash (/) and…																												Age			M	・	F
Practice
→
PEACE	CONTENT	MISERY	DANGER	WARFARE	ELECTD	DEFEAT	JOYFUL	SAFETY	DISSAT	ANXIET	SAVING	DESPAIR	REJECT	DEBTS	MERITS	EQUAL	VICTOR	ILLNESS	CLEAN	WORST	FAULTS	ANGEL	CLASSY	BIASED	SUPERB	VULGAR	HOPEFUL	FILTHY	HEALTH	DEMON	RELIEF	PEACE	BIASED	MERITS	SAVING	ILLNESS	CONTENT	SAFETY	DEFEAT
Task A-1
→
CONTENT	MASTER	WARFARE	DESPAIR	SUPERB	INSIDE	DEFEAT	EQUAL	MASTER	VICTOR	INSIDE	FAULTS	MASTER	ANXIET	HOPEFUL	INSIDE	REJECT	MERITS	HEALTH	DANGER	MASTER	SAVING	BIASED	INSIDE	DEBTS	INSIDE	ELECTD	VULGAR	MASTER	SAFETY	INSIDE	DISSAT	PEACE	JOYFUL	ILLNESS	MASTER	RELIEF	MASTER	CLASSY	INSIDE
Task B-1
→
SUPERB	MISERY	MASTER	BIASED	VICTOR	INSIDE	SAFETY	MASTER	VULGAR	DANGER	INSIDE	JOYFUL	MASTER	DEFEAT	HOPEFUL	CONTENT	ILLNESS	INSIDE	DEBTS	MASTER	ELECTD	INSIDE	ANXIET	CLASSY	MASTER	SAVING	REJECT	PEACE	INSIDE	DESPAIR	EQUAL	MASTER	FAULTS	HEALTH	WORST	INSIDE	RELIEF	WARFARE	MASTER	DISSAT
Task A-2
→
WARFARE	JOYFUL	MASTER	ELECTD	MASTER	VULGAR	INSIDE	MISERY	RELIEF	INSIDE	SAVING	REJECT	WORST	HEALTH	MASTER	SAFETY	ILLNESS	INSIDE	SUPERB	MASTER	ANXIET	MERITS	INSIDE	DISSAT	MASTER	EQUAL	PEACE	BIASED	DEBTS	INSIDE	VICTOR	INSIDE	HOPEFUL	MASTER	FAULTS	DEFEAT	MASTER	DESPAIR	CLASSY	DANGER
Task B-2
→
WORST	INSIDE	JOYFUL	DISSAT	MASTER	RELIEF	MASTER	ILLNESS	CONTENT	SAVING	DEMON	INSIDE	ANXIET	MASTER	FILTHY	INSIDE	PEACE	EQUAL	MASTER	SUPERB	MISERY	VULGAR	INSIDE	CLASSY	HEALTH	MASTER	REJECT	FAULTS	SAFETY	INSIDE	ELECTD	BIASED	MASTER	DEFEAT	INSIDE	VICTOR	MASTER	HOPEFUL	DESPAIR	INSIDE
Task A-3
→
SUPERB	MISERY	MASTER	BIASED	VICTOR	INSIDE	SAFETY	INSIDE	VULGAR	DANGER	MASTER	JOYFUL	INSIDE	DEFEAT	HOPEFUL	CONTENT	ILLNESS	MASTER	DEBTS	INSIDE	ELECTD	MASTER	ANXIET	CLASSY	MASTER	SAVING	REJECT	PEACE	INSIDE	DESPAIR	EQUAL	MASTER	FAULTS	HEALTH	WORST	INSIDE	RELIEF	WARFARE	MASTER	DISSAT
Task B-3
→
CONTENT	MASTER	WARFARE	DESPAIR	SUPERB	INSIDE	DEFEAT	EQUAL	INSIDE	VICTOR	MASTER	FAULTS	INSIDE	ANXIET	HOPEFUL	MASTER	REJECT	MERITS	HEALTH	DANGER	INSIDE	SAVING	BIASED	MASTER	DEBTS	INSIDE	ELECTD	VULGAR	MASTER	SAFETY	INSIDE	DISSAT	PEACE	JOYFUL	ILLNESS	MASTER	RELIEF	INSIDE	CLASSY	MASTER
Practice
→
PEACE	CONTENT	MISERY	DANGER	WARFARE	ELECTD	DEFEAT	JOYFUL	SAFETY	DISSAT	ANXIET	SAVING	DESPAIR	REJECT	DEBTS	MERITS	EQUAL	VICTOR	ILLNESS	CLEAN	WORST	FAULTS	ANGEL	CLASSY	BIASED	SUPERB	VULGAR	HOPEFUL	FILTHY	HEALTH	DEMON	RELIEF	PEACE	BIASED	MERITS	SAVING	ILLNESS	CONTENT	SAFETY	DEFEAT
Task A-4
→
WORST	WIFE	JOYFUL	DISSAT	HUSBND	RELIEF	WIFE	ILLNESS	CONTENT	SAVING	DEMON	HUSBND	ANXIET	WIFE	FILTHY	HUSBND	PEACE	EQUAL	WIFE	SUPERB	MISERY	VULGAR	HUSBND	CLASSY	HEALTH	WIFE	REJECT	FAULTS	SAFETY	HUSBND	ELECTD	BIASED	WIFE	DEFEAT	HUSBND	VICTOR	WIFE	HOPEFUL	DESPAIR	HUSBND
Task B-4
→
WARFARE	JOYFUL	WIFE	ELECTD	HUSBND	VULGAR	WIFE	MISERY	RELIEF	WIFE	SAVING	REJECT	WORST	HEALTH	HUSBND	SAFETY	ILLNESS	WIFE	SUPERB	HUSBND	ANXIET	MERITS	HUSBND	DISSAT	WIFE	EQUAL	PEACE	BIASED	DEBTS	HUSBND	VICTOR	WIFE	HOPEFUL	HUSBND	FAULTS	DEFEAT	WIFE	DESPAIR	CLASSY	DANGER
Task A-5
→
CONTENT	HUSBND	WARFARE	DESPAIR	SUPERB	WIFE	DEFEAT	EQUAL	HUSBND	VICTOR	WIFE	FAULTS	HUSBND	ANXIET	HOPEFUL	WIFE	REJECT	MERITS	HEALTH	DANGER	HUSBND	SAVING	BIASED	WIFE	DEBTS	WIFE	ELECTD	VULGAR	HUSBND	SAFETY	WIFE	DISSAT	PEACE	JOYFUL	ILLNESS	HUSBND	RELIEF	HUSBND	CLASSY	WIFE
Task B-5
→
SUPERB	MISERY	HUSBND	BIASED	VICTOR	HUSBND	SAFETY	WIFE	VULGAR	DANGER	HUSBND	JOYFUL	WIFE	DEFEAT	HOPEFUL	CONTENT	ILLNESS	HUSBND	DEBTS	WIFE	ELECTD	WIFE	ANXIET	CLASSY	HUSBND	SAVING	REJECT	PEACE	WIFE	DESPAIR	EQUAL	HUSBND	FAULTS	HEALTH	WORST	WIFE	RELIEF	WARFARE	HUSBND	DISSAT
Task A-6
→
WARFARE	JOYFUL	HUSBND	ELECTD	WIFE	VULGAR	HUSBND	MISERY	RELIEF	WIFE	SAVING	REJECT	WORST	HEALTH	HUSBND	SAFETY	ILLNESS	WIFE	SUPERB	HUSBND	ANXIET	MERITS	HUSBND	DISSAT	WIFE	EQUAL	PEACE	BIASED	DEBTS	HUSBND	VICTOR	WIFE	HOPEFUL	HUSBND	FAULTS	DEFEAT	WIFE	DESPAIR	CLASSY	DANGER
Task B-6
→
WORST	HUSBND	JOYFUL	DISSAT	WIFE	RELIEF	HUSBND	ILLNESS	CONTENT	SAVING	DEMON	WIFE	ANXIET	HUSBND	FILTHY	WIFE	PEACE	EQUAL	HUSBND	SUPERB	MISERY	VULGAR	WIFE	CLASSY	HEALTH	HUSBND	REJECT	FAULTS	SAFETY	WIFE	ELECTD	BIASED	HUSBND	DEFEAT	WIFE	VICTOR	HUSBND	HOPEFUL	DESPAIR	WIFE
Task A-7
→
CONTENT	MASTER	WARFARE	DESPAIR	SUPERB	INSIDE	DEFEAT	EQUAL	MASTER	VICTOR	INSIDE	FAULTS	MASTER	ANXIET	HOPEFUL	INSIDE	REJECT	MERITS	HEALTH	DANGER	MASTER	SAVING	BIASED	INSIDE	DEBTS	INSIDE	ELECTD	VULGAR	MASTER	SAFETY	INSIDE	DISSAT	PEACE	JOYFUL	ILLNESS	MASTER	RELIEF	MASTER	CLASSY	INSIDE
Task B-7
→
SUPERB	MISERY	MASTER	BIASED	VICTOR	INSIDE	SAFETY	MASTER	VULGAR	DANGER	INSIDE	JOYFUL	MASTER	DEFEAT	HOPEFUL	CONTENT	ILLNESS	INSIDE	DEBTS	MASTER	ELECTD	INSIDE	ANXIET	CLASSY	MASTER	SAVING	REJECT	PEACE	INSIDE	DESPAIR	EQUAL	MASTER	FAULTS	HEALTH	WORST	INSIDE	RELIEF	WARFARE	MASTER	DISSAT
1	2	3	4	5	6	7	8	9	10	11	12	13	14	15	16	17	18	19	20	21	22	23	24	25	26	27	28	29	30	31	32	33	34	35	36	37	38	39	40

## Sheet: Stimulus key
Original Japanese	English display form	Note
平和	PEACE
満足	CONTENT
不幸	MISERY
危険	DANGER
戦争	WARFARE
当選	ELECTD	length-controlled form of “elected”
敗北	DEFEAT
幸福	JOYFUL
安全	SAFETY
不満	DISSAT
不安	ANXIET	length-controlled form of “anxiety”
貯金	SAVING
絶望	DESPAIR
落選	REJECT
借金	DEBTS
長所	MERITS
平等	EQUAL
勝利	VICTOR
病気	ILLNESS
清潔	CLEAN
最低	WORST
短所	FAULTS
天使	ANGEL
上品	CLASSY
差別	BIASED
最高	SUPERB
下品	VULGAR
希望	HOPEFUL
不潔	FILTHY
健康	HEALTH
悪魔	DEMON
安心	RELIEF
主人	MASTER	literal gloss for shujin
家内	INSIDE	literal gloss for kanai
夫	HUSBND	length-controlled form of “husband”
妻	WIFE
Note	This English version is a length-controlled sample prepared for Supporting Information. It is intended to illustrate the FUMIE-test layout, not to serve as a validated English-language instrument.
